# Supplementary material for: Effect of Different Carbon-Supported Catalysts on the Thermal Decomposition of Energetic Thermoplastic Elastomers
Source: Materials (Basel). 2026 Apr 12;19(8):1542. doi: 10.3390/ma19081542 (PMC13118000; doi:10.3390/ma19081542)
Supplement: Supplementary file 1 [file materials-19-01542-s001.zip]

Archive with 1 entries (1 files):
- materials-4222239-supplementary.pdf
